# Supplementary material for: Renin–angiotensin imbalance promotes excessive fibrin deposition through M2 macrophage–derived tissue factor expression in eosinophilic chronic rhinosinusitis
Source: Inflamm Res. 2026 Apr 28;75(1):103. doi: 10.1007/s00011-026-02254-1 (PMC13124779; doi:10.1007/s00011-026-02254-1)
Supplement: Supplementary file 2 — (XLSX 12 KB). [file 11_2026_2254_MOESM2_ESM.xlsx]

## Sheet: Sheet1
TABLE E1. Characteristics of the study participants
	Control			non-ECRS			ECRS
Total no. of participants	n=30 (18M/12F)			n=83 (40M/43F)			n=95 (56M/39F)
Age (years), median (range)	42 (16-81)			39 (19-73)			40 (26-72)
	Y	N	U	Y	N	U	Y	N	U
Atopy	1	29	0	17	20	2	36	49	10
Asthma	0	41	1	5	33	1	69	23	3
Methodology used
Tissue RNA	n=21 (12M/9F)			n=51 (31M/20F)			n=65 (41M/24F)
Age (years), median (range)	45 (16-75)			38 (20-73)			40 (26-72)
Tissue extract	n=0			n=34 (19M/15F)			n=39 (22M/17F)
Age (years), median (range)	46 (35-72)			30 (24-73)			45 (26-68)
Immunohistochemistry	n=15 (8M/7F)			n=20 (9M/11F)			n=20 (12M/8F)
Age (years), median (range)	48 (27-81)			42 (19-67)			41 (31-55)
ECRS, eosinophilic chronic rhinosinusitis; F, female; M, male; N, no; U, unknown; Y, yes.
